# Supplementary material for: Optimization of drilling processes in panel furniture manufacturing: A case study
Source: PLoS One. 2025 May 12;20(5):e0318667. doi: 10.1371/journal.pone.0318667 (PMC12068583; doi:10.1371/journal.pone.0318667)
Supplement: S1 File — (ZIP) [file pone.0318667.s001.zip]

Archive with 4 entries (3 files):
- Supporting files/
- Supporting files/Code_Extract the data and store it in a SQL Server database.txt
- Supporting files/Code_Python pseudocode for data analysis based on COING method.txt
- Supporting files/Number and comparison of drilling process panel data for July and August.xlsx
