# Supplementary material for: Optimization of drilling processes in panel furniture manufacturing: A case study
Source: PLoS One. 2025 May 12;20(5):e0318667. doi: 10.1371/journal.pone.0318667 (PMC12068583; doi:10.1371/journal.pone.0318667)
Supplement: S1 File — (ZIP) [file pone.0318667.s001.zip › Supporting files/Code_Extract the data and store it in a SQL Server database.txt]

Pseudocode as follows:
import os
import pyodbc

# Connect to SQL Server database
conn = pyodbc.connect('DRIVER={SQL Server};SERVER=Server Address;DATABASE=Database Name;UID=Username;PWD=Password')
cursor = conn.cursor()

# Create table if it does not exist
cursor.execute('''
    IF NOT EXISTS (SELECT * FROM sys.tables WHERE name = 'BoardPieces')
    BEGIN
        CREATE TABLE BoardPieces (
            BoardCode VARCHAR(50) PRIMARY KEY,
            ProcessingType VARCHAR(50),
            Parameter1 INT,
            Parameter2 INT,
            Parameter3 INT,
            Parameter4 INT,
            Parameter5 INT,
            Parameter6 VARCHAR(50)
        )
    END
''')

# Specify file path
directory = '/file/path'

# Traverse all files in the specified path
for filename in os.listdir(directory):
    if filename.endswith('.MPR'):
        filepath = os.path.join(directory, filename)

        # Parse the file and extract data
        with open(filepath, 'r') as file:
            lines = file.readlines()

            # Process the file content and extract the required information
            for line in lines:
                line = line.strip().split('\t')
                board_code = line[0]
                processing_type = line[1]
                parameter1 = int(line[2])
                parameter2 = int(line[3])
                parameter3 = int(line[4])
                parameter4 = int(line[5])
                parameter5 = int(line[6])
                parameter6 = line[7]

                # Insert data into database
                cursor.execute("INSERT INTO BoardPieces (BoardCode, ProcessingType, Parameter1, Parameter2, Parameter3, Parameter4, Parameter5, Parameter6) VALUES (?, ?, ?, ?, ?, ?, ?, ?)", board_code, processing_type, parameter1, parameter2, parameter3, parameter4, parameter5, parameter6)

# Commit transaction
conn.commit()

# Close connection
cursor.close()
conn.close()
