# Supplementary material for: Optimization of drilling processes in panel furniture manufacturing: A case study
Source: PLoS One. 2025 May 12;20(5):e0318667. doi: 10.1371/journal.pone.0318667 (PMC12068583; doi:10.1371/journal.pone.0318667)
Supplement: S1 File — (ZIP) [file pone.0318667.s001.zip › Supporting files/Code_Python pseudocode for data analysis based on COING method.txt]

# Import necessary libraries
import numpy as np
import pandas as pd

# Define the COING clustering method
def coing_clustering(panel_data):
    """
    Perform clustering analysis on the panel's hole positions using the COING method.
    
    :param panel_data: List of tuples representing hole positions [(x1, y1), (x2, y2), ...]
    :return: List of clusters, where each cluster is a list of hole positions
    """
    # Initialize clusters
    clusters = []
    unprocessed_points = panel_data.copy()

    # Step 3: Repeat until all points are clustered
    while unprocessed_points:
        # Step 3a: Select the point closest to the origin as the first member of a new cluster
        origin = (0, 0)
        closest_point = min(unprocessed_points, key=lambda p: np.sqrt((p[0] - origin[0])**2 + (p[1] - origin[1])**2))
        cluster = [closest_point]
        unprocessed_points.remove(closest_point)

        # Step 3b-e: Add points with the same X or Y coordinates to the current cluster
        cluster_updated = True
        while cluster_updated:
            cluster_updated = False
            for point in unprocessed_points:
                if any(point[0] == c[0] or point[1] == c[1] for c in cluster):
                    cluster.append(point)
                    unprocessed_points.remove(point)
                    cluster_updated = True

        # Add the completed cluster to the list of clusters
        clusters.append(cluster)

    return clusters

# Analyze clusters for specific panel data
def analyze_clusters(clusters):
    """
    Analyze clusters for patterns such as hole size and distribution.
    
    :param clusters: List of clusters, where each cluster is a list of hole positions
    """
    for i, cluster in enumerate(clusters):
        print(f"Cluster {i+1}:")
        print(f"  Number of holes: {len(cluster)}")
        
        # Example analysis: Check for frequently appearing hole sizes
        hole_sizes = [(abs(p1[0] - p2[0]), abs(p1[1] - p2[1])) for p1, p2 in zip(cluster[:-1], cluster[1:])]
        freq_sizes = {size: hole_sizes.count(size) for size in set(hole_sizes)}
        print(f"  Frequent hole sizes: {freq_sizes}")

# Example usage
if __name__ == "__main__":
    # Example panel data: List of hole positions
    panel_data = [
        (0, 0), (0, 32), (0, 64), (8, 32), (8, 22),
        (50, 0), (50, 32), (100, 0), (100, 22)
    ]

    # Step 1: Perform clustering
    clusters = coing_clustering(panel_data)

    # Step 2: Analyze clusters
    analyze_clusters(clusters)
