# Supplementary material for: Optimization of drilling processes in panel furniture manufacturing: A case study
Source: PLoS One. 2025 May 12;20(5):e0318667. doi: 10.1371/journal.pone.0318667 (PMC12068583; doi:10.1371/journal.pone.0318667)
Supplement: S1 File — (ZIP) [file pone.0318667.s001.zip › Supporting files/Number and comparison of drilling process panel data for July and August.xlsx]

## Sheet: Sheet1
Day	July	August
1	26221	27259
2	27632	27307
3	28198	27980
4	23418	33558
5	27583	28164
6	29043	30826
7	29743	29786
8	30770	29554
9	28267	29096
10	26775	28186
11	25090	30400
12	24124	31149
13	28489	32792
14	30147	28139
15	29989	24765
16	30737	31400
17	27579	30065
18	28387	33402
19	29171	24912
20	27933	30846
21	28599	26844
22	30347	27824
23	27489	29295
24	30347	29091
25	29997	30700
26	26878	27975
	732953	761315				S
		1.0387
